# Supplementary material for: The Omicron Lineages BA.1 and BA.2 (Betacoronavirus SARS-CoV-2) Have Repeatedly Entered Brazil through a Single Dispersal Hub
Source: Viruses. 2023 Mar 30;15(4):888. doi: 10.3390/v15040888 (PMC10146814; doi:10.3390/v15040888)
Supplement: Supplementary file 1 [file viruses-15-00888-s001.zip]

Archive with 3 entries (3 files):
- Figure S1-S3.pdf
- TableS1.xlsx
- TableS2.xlsx
